# Supplementary material for: A Nutraceutical Formulation Containing Brown Algae Reduces Hepatic Lipid Accumulation by Modulating Lipid Metabolism and Inflammation in Experimental Models of NAFLD and NASH
Source: Mar Drugs. 2022 Sep 8;20(9):572. doi: 10.3390/md20090572 (PMC9501409; doi:10.3390/md20090572)
Supplement: Supplementary file 1 [file marinedrugs-20-00572-s001.zip]

Archive with 1 entries (1 files):
- marinedrugs-1880276-supplementary.pdf
